# Supplementary material for: Optimizing Vital Signs in Patients With Traumatic Brain Injury: Reinforcement Learning Algorithm Development and Validation
Source: J Med Internet Res. 2025 Jul 3;27:e63847. doi: 10.2196/63847 (PMC12244269; doi:10.2196/63847)
Supplement: Multimedia Appendix 3 [file jmir-v27-e63847-s003.zip]

Archive with 48 entries (32 files):
- ID3QNE-dmy/
- ID3QNE-dmy/.DS_Store
- ID3QNE-dmy/deepQnet_distribution_dqn.py
- ID3QNE-dmy/evaluate.py
- ID3QNE-dmy/experiment/
- ID3QNE-dmy/experiment/.DS_Store
- ID3QNE-dmy/experiment/agent/
- ID3QNE-dmy/experiment/agent/agent.py
- ID3QNE-dmy/experiment/physical/
- ID3QNE-dmy/experiment/physical/physical.py
- ID3QNE-dmy/experiment_inner/
- ID3QNE-dmy/experiment_inner/.DS_Store
- ID3QNE-dmy/experiment_inner/action change/
- ID3QNE-dmy/experiment_inner/action change/.DS_Store
- ID3QNE-dmy/experiment_inner/action change/action_change_var1.py
- ID3QNE-dmy/experiment_inner/action change/action_change_var2.py
- ID3QNE-dmy/experiment_inner/action distribution/
- ID3QNE-dmy/experiment_inner/action distribution/.DS_Store
- ID3QNE-dmy/experiment_inner/action distribution/2D_dongzuo.py
- ID3QNE-dmy/experiment_inner/action distribution/3D_dongzuo.py
- ID3QNE-dmy/experiment_inner/agent/
- ID3QNE-dmy/experiment_inner/agent/agent.py
- ID3QNE-dmy/experiment_inner/diff_plot/
- ID3QNE-dmy/experiment_inner/diff_plot/.DS_Store
- ID3QNE-dmy/experiment_inner/diff_plot/diff_plot_func.py
- ID3QNE-dmy/experiment_inner/oob/
- ID3QNE-dmy/experiment_inner/oob/.DS_Store
- ID3QNE-dmy/experiment_inner/oob/feature_importance.py
- ID3QNE-dmy/experiment_inner/physical/
- ID3QNE-dmy/experiment_inner/physical/physical.py
- ID3QNE-dmy/experiment_inner/sensitivity analysis/
- ID3QNE-dmy/experiment_inner/sensitivity analysis/.DS_Store
- ID3QNE-dmy/experiment_inner/sensitivity analysis/loss.py
- ID3QNE-dmy/experiment_inner/sensitivity analysis/return.py
- ID3QNE-dmy/experiment_inner/survival rate/
- ID3QNE-dmy/experiment_inner/survival rate/.DS_Store
- ID3QNE-dmy/experiment_inner/survival rate/main_shengcunlv-37.py
- ID3QNE-dmy/experiment_inner/tableone/
- ID3QNE-dmy/experiment_inner/tableone/tableone.py
- ID3QNE-dmy/main.py
- ID3QNE-dmy/res/
- ID3QNE-dmy/res/.DS_Store
- ID3QNE-dmy/res/loss.npy
- ID3QNE-dmy/res/mean_agent_q.npy
- ID3QNE-dmy/res/mean_phys_q.npy
- ID3QNE-dmy/res/ptidtest.npy
- ID3QNE-dmy/res/ptidvalidate.npy
- ID3QNE-dmy/res_inner/
