# Supplementary material for: Optimizing Vital Signs in Patients With Traumatic Brain Injury: Reinforcement Learning Algorithm Development and Validation
Source: J Med Internet Res. 2025 Jul 3;27:e63847. doi: 10.2196/63847 (PMC12244269; doi:10.2196/63847)
Supplement: Multimedia Appendix 3 [file jmir-v27-e63847-s003.zip › ID3QNE-dmy/deepQnet_distribution_dqn.py]

import numpy as np
import torch
import torch.nn as nn
import torch.optim
import torch.nn.functional as F
import copy
import random
# gamma = 0.99
device = 'cpu'


class DistributionalDQN(nn.Module):
    def __init__(self, state_dim, n_actions, ):
        super(DistributionalDQN, self).__init__()

        self.conv = nn.Sequential(
            nn.Linear(state_dim, 128),
            nn.ReLU(),
            nn.Linear(128, 128),
            nn.ReLU(),
        )
        self.fc_val = nn.Sequential(
            nn.Linear(128, 256),
            nn.ReLU(),
            nn.Linear(256, 1)
        )
        self.fc_adv = nn.Sequential(
            nn.Linear(128, 256),
            nn.ReLU(),
            nn.Linear(256, n_actions)
        )

    def forward(self, state):
        conv_out = self.conv(state)
        val = self.fc_val(conv_out)
        adv = self.fc_adv(conv_out)
        return val + adv - adv.mean(dim=1, keepdim=True)


class DQN(nn.Module):
    def __init__(self, state_dim, n_actions):
        super(DQN, self).__init__()
        self.state_dim = state_dim
        self.n_actions = n_actions

        self.fc = nn.Sequential(
            nn.Linear(self.state_dim, 128),
            nn.ReLU(),
            nn.Linear(128, 256),
            nn.ReLU(),
            nn.Linear(256, self.n_actions)
        )

    def forward(self, state):
        qvals = self.fc(state)
        return qvals


class Dist_DQN(object):
    def __init__(self,
                 state_dim=34,
                 num_actions=25,
                 device='cpu',
                 gamma=0.99,
                 tau=0.1,
                 lr=0.0001):
        self.device = device
        self.Q = DistributionalDQN(state_dim, num_actions, ).to(device)
        # self.Q = DQN(state_dim, num_actions, ).to(device)  # 改造为DQN
        self.Q_target = copy.deepcopy(self.Q)
        self.tau = tau
        self.gamma = gamma
        self.num_actions = num_actions
        self.optimizer = torch.optim.Adam(self.Q.parameters(), lr=lr)

    def train(self, batchs, epoch):
        (state, next_state, action, next_action, reward, done, bloc_num, SCORES) = batchs
        # batch_s = 128
        batch_s = 32
        uids = np.unique(bloc_num)
        num_batch = uids.shape[0] // batch_s  # 分批次
        record_loss = []
        sum_q_loss = 0
        Batch = 0
        for batch_idx in range(num_batch + 1):  # MAX_Iteration
            # ===============两种方法：1.随机抽取；2.顺序抽取===========================
            # -----1.随机抽取-----------------
            # batch_uids = np.random.choice(uids, batch_s)  #replace=False
            # -----2.顺序抽取-----------------
            batch_uids = uids[batch_idx * batch_s: (batch_idx + 1) * batch_s]
            batch_user = np.isin(bloc_num, batch_uids)
            state_user = state[batch_user, :]
            next_state_user = next_state[batch_user, :]
            action_user = action[batch_user]
            next_action_user = next_action[batch_user]
            reward_user = reward[batch_user]
            done_user = done[batch_user]
            SCORES_user = SCORES[batch_user]
            batch = (state_user, next_state_user, action_user, next_action_user, reward_user, done_user, SCORES_user)
            loss = self.compute_loss(batch)
            # loss = self.cpmpute_loss_dqn(batch)  # DQN计算loss
            sum_q_loss += loss.item()
            self.optimizer.zero_grad()  # 梯度清零
            loss.backward()  # 反向传播
            self.optimizer.step()  # 更新
            if Batch % 10 == 0:
            # if Batch % 5 == 0:
                print('Epoch :', epoch, 'Batch :', Batch, 'Average Loss :', sum_q_loss / (Batch + 1))
                record_loss1 = sum_q_loss / (Batch + 1)
                record_loss.append(record_loss1)
            if Batch % 20 == 0:
            # if Batch % 10 == 0:
                self.polyak_target_update()
                # self.polyak_target_update_DQN()
            Batch += 1
        return record_loss

    def polyak_target_update(self):
        for param, target_param in zip(self.Q.parameters(), self.Q_target.parameters()):
            target_param.data.copy_(param.data)

    def polyak_target_update_DQN(self):
        for target_param, param in zip(self.Q_target.parameters(), self.Q.parameters()):
            target_param.data.copy_(self.tau * param + (1 - self.tau) * target_param)

    def compute_loss(self, batch):
        state, next_state, action, next_action, reward, done, SCORE = batch
        gamma = 0.99
        end_multiplier = 1 - done
        batch_size = state.shape[0]
        range_batch = torch.arange(batch_size).long().to(device)
        log_Q_dist_prediction = self.Q(state)
        log_Q_dist_prediction1 = log_Q_dist_prediction[range_batch, action]
        q_eval4nex = self.Q(next_state)
        max_eval_next = torch.argmax(q_eval4nex, dim=1)
        with torch.no_grad():
            Q_dist_target = self.Q_target(next_state)
            Q_target = Q_dist_target.clone().detach()
        Q_dist_eval = Q_dist_target[range_batch, max_eval_next]
        max_target_next = torch.argmax(Q_dist_target, dim=1)
        Q_dist_tar = Q_dist_target[range_batch, max_target_next]
        Q_target_pro = F.softmax(Q_target)
        pro1 = Q_target_pro[range_batch, max_eval_next]
        pro2 = Q_target_pro[range_batch, max_target_next]
        Q_dist_star = (pro1 / (pro1 + pro2)) * Q_dist_eval + (pro2 / (pro1 + pro2)) * Q_dist_tar
        log_Q_experience = Q_dist_target[range_batch, next_action.squeeze(1)] # 经验回放的Q值
        Q_experi = torch.where(SCORE < 5, log_Q_experience, Q_dist_star)
        # Q_experi = Q_dist_star
        targetQ1 = reward + (gamma * Q_experi * end_multiplier)
        # return nn.SmoothL1Loss()(targetQ1, log_Q_dist_prediction1)
        return F.mse_loss(targetQ1, log_Q_dist_prediction1)
    def cpmpute_loss_dqn(self, batch):
        state, next_state, action, next_action, reward, done, SOFA = batch
        action = action.view(action.size(0), 1)
        done = done.view(done.size(0), 1)
        curr_Q = self.Q.forward(state).gather(1, action)
        next_Q = self.Q_target.forward(next_state)
        max_next_Q = torch.max(next_Q, 1)[0]
        max_next_Q = max_next_Q.view(max_next_Q.size(0), 1)
        expected_Q = reward + (1 - done) * self.gamma * max_next_Q

        loss = F.mse_loss(curr_Q, expected_Q.detach())
        return loss
    def get_action(self, state):
        with torch.no_grad():
            batch_size = state.shape[0]
            Q_dist = self.Q(state)
            a_star = torch.argmax(Q_dist, dim=1)
            return a_star
