# Supplementary material for: Optimizing Vital Signs in Patients With Traumatic Brain Injury: Reinforcement Learning Algorithm Development and Validation
Source: J Med Internet Res. 2025 Jul 3;27:e63847. doi: 10.2196/63847 (PMC12244269; doi:10.2196/63847)
Supplement: Multimedia Appendix 3 [file jmir-v27-e63847-s003.zip › ID3QNE-dmy/experiment/agent/agent.py]

import numpy as np

def calculate_expected_return(rewards, gamma):
    expected_returns = np.zeros_like(rewards)
    cumulative = 0.0
    for t in reversed(range(len(rewards))):
        cumulative = rewards[t] + gamma * cumulative
        expected_returns[t] = cumulative
    return expected_returns


if __name__ == '__main__':
    from scipy.stats import sem


    # agent

    agent_bQ = np.load('../../res/Q值/agent_bQ.npy')
    print()
    bq = round(np.mean(agent_bQ),3)
    upper = round(np.mean(agent_bQ) + 1.96 * sem(agent_bQ), 3)
    lower = round(np.mean(agent_bQ) - 1.96 * sem(agent_bQ), 3)
    print("上限:", )
    print("下限:", np.mean(agent_bQ) - 1.96 * sem(agent_bQ))

    print(bq, "(", upper, "-", lower, ")")

    shencunlv = np.load('../../res/Q值/shencunlv.npy')
    shencunlv = 1 - shencunlv
    shengcun_bool = (agent_bQ[:] >= np.mean(agent_bQ) - 0.5) & (agent_bQ[:] <= np.mean(agent_bQ) + 0.5)
    count = shencunlv[shengcun_bool == True]
    res = sum(count) / float(len(count))
    resupper = (res + 1.96 * sem(count))*100
    reslower = (res - 1.96 * sem(count))*100
    print(round(res*100, 3), "%(", round(reslower,3), "%-", round(resupper,3), "%)")
