# Supplementary material for: Optimizing Vital Signs in Patients With Traumatic Brain Injury: Reinforcement Learning Algorithm Development and Validation
Source: J Med Internet Res. 2025 Jul 3;27:e63847. doi: 10.2196/63847 (PMC12244269; doi:10.2196/63847)
Supplement: Multimedia Appendix 3 [file jmir-v27-e63847-s003.zip › ID3QNE-dmy/experiment_inner/action change/action_change_var2.py]

import numpy as np
import matplotlib.pyplot as plt
import pandas as pd

plt.rcParams['font.family'] = 'Times New Roman'
plt.rcParams['figure.dpi'] = 300
plt.rcParams['pdf.fonttype'] = 42

if __name__ == '__main__':
    MIMICtable = pd.read_csv("../../../preprocess_data/2h/all_data.csv")
    index = MIMICtable[MIMICtable['bloc'] <= 36].index
    MIMICtable = MIMICtable[MIMICtable['bloc'] <= 36]
    test = np.load('../../../preprocess_data/2h/validation.npy')[index]
    Xtest = MIMICtable[test]
    D3Q_actions = np.load('../../res_inner/Q值/agent_actionsb.npy', allow_pickle=True)
    phys_actions = np.load('../../res_inner/Q值/phys_actionsb.npy', allow_pickle=True)

    inv_action_map = {}
    count = 0
    nra=6
    for i in range(nra):
        for j in range(nra):
            inv_action_map[count] = [i, j]
            count += 1

    phys_actions_tuple = [None for i in range(len(phys_actions))]

    for i in range(len(phys_actions)):
        phys_actions_tuple[i] = inv_action_map[phys_actions[i]]

    phys_actions_tuple = np.array(phys_actions_tuple)

    phys_actions_var2 = phys_actions_tuple[:, 1] ###

    D3Q_actions_tuple = [None for i in range(len(D3Q_actions))]
    for i in range(len(D3Q_actions)):
        D3Q_actions_tuple[i] = inv_action_map[D3Q_actions[i]]

    D3Q_actions_tuple = np.array(D3Q_actions_tuple)
    D3Q_actions_var2 = D3Q_actions_tuple[:, 1] ###
    block_test = Xtest['bloc']
    stayid_test = Xtest['stay_id']

    ## MAP
    var2_table = pd.DataFrame({'stay_id': stayid_test, 'bloc': block_test, 'phys_action': phys_actions_var2,
                               'agent_action': D3Q_actions_var2})
    phys_change = []
    agent_change = []
    for index in range(var2_table.shape[0] - 1):
        if var2_table.iloc[index, 0] != var2_table.iloc[index + 1, 0]:
            phys_change.append(0)
            agent_change.append(0)
        else:
            if var2_table.iloc[index, 2] != var2_table.iloc[index + 1, 2]:
                phys_change.append(1)
            else:
                phys_change.append(0)
            if var2_table.iloc[index, 3] != var2_table.iloc[index + 1, 3]:
                agent_change.append(1)
            else:
                agent_change.append(0)
    phys_change.append(0)
    agent_change.append(0)
    var2_table['phys_change'] = phys_change
    var2_table['agent_change'] = agent_change
    var2_table.to_csv('var2_change.csv', index=False)

    var2_x = []
    var2_phys_change_rate = []
    var2_agent_change_rate = []

    for i in range(1, max(var2_table['bloc'])):
        var2_x.append(i*2)
        # 筛选 bloc=1 的行
        bloc = var2_table[var2_table['bloc'] == i]
        phys_change_count = bloc['phys_change'].sum()
        agent_change_count = bloc['agent_change'].sum()

        # 计算 bloc=1 的总数
        bloc_count = bloc['bloc'].count()
        var2_phys_change_rate.append(phys_change_count / bloc_count)
        var2_agent_change_rate.append(agent_change_count / bloc_count)

    plt.plot(var2_x, var2_phys_change_rate, label='Clinician', marker='v')
    plt.plot(var2_x, var2_agent_change_rate, label='Agent', marker='v')
    plt.ylim(0, 0.8)
    plt.xticks(range(2, 73, 2))
    # 添加图例
    plt.legend()
    fig = plt.gcf()
    fig.set_size_inches(12, 4)
    # 添加标题和标签
    plt.title('MAP')
    plt.xlabel('hours')
    plt.ylabel('Relative number of action changes')
    plt.savefig('动作改变频率MAP.pdf', bbox_inches='tight')
