# Supplementary material for: Optimizing Vital Signs in Patients With Traumatic Brain Injury: Reinforcement Learning Algorithm Development and Validation
Source: J Med Internet Res. 2025 Jul 3;27:e63847. doi: 10.2196/63847 (PMC12244269; doi:10.2196/63847)
Supplement: Multimedia Appendix 3 [file jmir-v27-e63847-s003.zip › ID3QNE-dmy/experiment_inner/action distribution/2D_dongzuo.py]

import numpy as np
import matplotlib.pyplot as plt
import pandas as pd
from matplotlib import cm
import sys

plt.rcParams['font.family'] = 'Times New Roman'
plt.rcParams['figure.dpi'] = 300
plt.rcParams['pdf.fonttype'] = 42

if __name__ == '__main__':
    MIMICtable = pd.read_csv("../../../preprocess_data/2h/all_data.csv")
    index = MIMICtable[MIMICtable['bloc'] <= 36].index
    MIMICtable = MIMICtable[MIMICtable['bloc'] <= 36]
    test = np.load('../../../preprocess_data/2h/validation.npy')[index]
    Xtest = MIMICtable[test]
    interventions = MIMICtable[["temperature", "map"]]

    var1 = interventions["temperature"]
    var2 = interventions["map"]

    nra = 6

    var1_rank, var1_vals = pd.qcut(var1, q=nra, retbins=True, labels=False)
    var2_rank, var2_vals = pd.qcut(var2, q=nra, retbins=True, labels=False)
    var1_vals = [round(num, 2) for num in var1_vals]
    var2_vals = [round(num, 2) for num in var2_vals]
    print(var1_vals)
    print(var2_vals)

    D3Q_actions = np.load('../../res_inner/Q值/agent_actionsb.npy', allow_pickle=True)
    phys_actions = np.load('../../res_inner/Q值/phys_actionsb.npy', allow_pickle=True)

    inv_action_map = {}
    count = 0
    for i in range(nra):
        for j in range(nra):
            inv_action_map[count] = [i, j]
            count += 1

    phys_actions_tuple = [None for i in range(len(phys_actions))]

    for i in range(len(phys_actions)):
        phys_actions_tuple[i] = inv_action_map[phys_actions[i]]

    phys_actions_tuple = np.array(phys_actions_tuple)

    phys_actions_var1 = phys_actions_tuple[:, 0]
    phys_actions_var2 = phys_actions_tuple[:, 1]

    D3Q_actions_tuple = [None for i in range(len(D3Q_actions))]
    for i in range(len(D3Q_actions)):
        D3Q_actions_tuple[i] = inv_action_map[D3Q_actions[i]]

    D3Q_actions_tuple = np.array(D3Q_actions_tuple)
    D3Q_actions_var1 = D3Q_actions_tuple[:, 0]
    D3Q_actions_var2 = D3Q_actions_tuple[:, 1]
    print(len(phys_actions_var1))
    ### 温度
    phys_actions_var1_count = [np.sum(phys_actions_var1 == i) for i in range(nra)]
    D3Q_actions_var1_count = [np.sum(D3Q_actions_var1 == i) for i in range(nra)]

    phys_actions_var1_rate = [x / len(phys_actions_var1) for x in phys_actions_var1_count]
    D3Q_actions_var1_rate = [x / len(D3Q_actions_var1) for x in D3Q_actions_var1_count]
    # 绘制柱状图
    # labels = [f"{round(var1_vals[i],2)}-{round(var1_vals[i+1],2)}" for i in range(len(var1_vals) - 1)]

    labels_var1 = [f"{var1_vals[i]}-{var1_vals[i + 1]}" for i in range(1, len(var1_vals) - 2)]

    # 处理第一个和最后一个元素
    labels_var1.insert(0, f"<{var1_vals[1]}")  # 在列表头部插入特殊格式的第一个元素
    labels_var1.append(f">{var1_vals[-2]}")

    x = np.arange(len(labels_var1))
    width = 0.35

    fig, ax = plt.subplots()
    rects1 = ax.bar(x - width / 2, phys_actions_var1_count, width, label='Clinician')
    rects2 = ax.bar(x + width / 2, D3Q_actions_var1_count, width, label='Agent')

    ax.set_ylabel('Number of occurrences')
    ax.set_xlabel('°C')
    ax.set_title('Temperature')
    ax.set_xticks(x)
    ax.set_xticklabels(labels_var1)
    ax.legend()
    plt.ylim(0, 14000)
    plt.savefig('Temperature.pdf')
    # plt.show()

    #
    print("phys温度数量：", phys_actions_var1_count)

    print("agent温度数量：", D3Q_actions_var1_count)

    ### MAP
    phys_actions_var2_count = [np.sum(phys_actions_var2 == i) for i in range(nra)]
    D3Q_actions_var2_count = [np.sum(D3Q_actions_var2 == i) for i in range(nra)]

    phys_actions_var2_rate = [x / len(phys_actions_var2) for x in phys_actions_var2_count]
    D3Q_actions_var2_rate = [x / len(D3Q_actions_var2) for x in D3Q_actions_var2_count]
    # 绘制柱状图
    # labels = [f"{round(var2_vals[i],2)}-{round(var2_vals[i+1],2)}" for i in range(len(var2_vals) - 1)]
    labels_var2 = [f"{var2_vals[i]}-{var2_vals[i + 1]}" for i in range(1, len(var2_vals) - 2)]

    # 处理第一个和最后一个元素
    labels_var2.insert(0, f"<{var2_vals[1]}")  # 在列表头部插入特殊格式的第一个元素
    labels_var2.append(f">{var2_vals[-2]}")

    x = np.arange(len(labels_var2))
    width = 0.35

    fig2, ax2 = plt.subplots()
    rects3 = ax2.bar(x - width / 2, phys_actions_var2_count, width, label='Clinician')
    rects4 = ax2.bar(x + width / 2, D3Q_actions_var2_count, width, label='Agent')

    ax2.set_ylabel('Number of occurrences')
    ax2.set_xlabel('mmHg')
    ax2.set_title('MAP')
    ax2.set_xticks(x)
    ax2.set_xticklabels(labels_var2)
    ax2.legend()
    plt.savefig('MAP.pdf')
    # plt.show()
    print("phys MAP数量：", phys_actions_var2_count)
    print("phys MAP比例：", phys_actions_var2_rate)
    print("agent MAP数量：", D3Q_actions_var2_count)
    print("agent MAP比例：", D3Q_actions_var2_rate)

    ## 表1
    df1 = pd.DataFrame([[None] * (nra + 1)] * 5, columns=list(range(nra + 1)))
    #  温度
    var1_row1 = labels_var1
    var1_row2_1 = [agent_count - phys_count for agent_count, phys_count in
                   zip(D3Q_actions_var1_count, phys_actions_var1_count)]
    var1_row2_2 = ["(" + str(round((agent_count - phys_count) * 100 / len(phys_actions_var1), 2)) + "%)" for
                   agent_count, phys_count in
                   zip(D3Q_actions_var1_count, phys_actions_var1_count)]

    var1_row2 = [str(stage1) + stage2 for stage1, stage2 in
                 zip(var1_row2_1, var1_row2_2)]
    var1_row1.insert(0, f"Temperature (°C)")
    var1_row2.insert(0, "n (%)")

    # MAP
    var2_row1 = labels_var2
    var2_row2_1 = [agent_count - phys_count for agent_count, phys_count in
                   zip(D3Q_actions_var2_count, phys_actions_var2_count)]
    var2_row2_2 = ["(" + str(round((agent_count - phys_count) * 100 / len(phys_actions_var1), 2)) + "%)" for
                   agent_count, phys_count in
                   zip(D3Q_actions_var2_count, phys_actions_var2_count)]

    var2_row2 = [str(stage1) + stage2 for stage1, stage2 in
                 zip(var2_row2_1, var2_row2_2)]
    var2_row1.insert(0, f"MAP (mmHg)")
    var2_row2.insert(0, "n (%)")

    df1.loc[0] = var1_row1
    df1.loc[1] = var1_row2
    df1.loc[2] = var2_row1
    df1.loc[3] = var2_row2
    df1.to_csv("动作分布表1.csv", index=False)

    ## 表二
    df2 = pd.DataFrame([[None] * (nra + 1)] * 5, columns=list(range(nra + 1)))
    var1_row2 = [round((agent_count / phys_count - 1) * 100, 2) for agent_count, phys_count in
                 zip(D3Q_actions_var1_count, phys_actions_var1_count)]
    var1_row2.insert(0, "%")
    var2_row2 = [round((agent_count / phys_count - 1) * 100, 2) for agent_count, phys_count in
                 zip(D3Q_actions_var2_count, phys_actions_var2_count)]
    var2_row2.insert(0, "%")
    df2.loc[0] = var1_row1
    df2.loc[1] = var1_row2
    df2.loc[2] = var2_row1
    df2.loc[3] = var2_row2
    df2.to_csv("动作分布表2.csv", index=False)
