# Supplementary material for: Optimizing Vital Signs in Patients With Traumatic Brain Injury: Reinforcement Learning Algorithm Development and Validation
Source: J Med Internet Res. 2025 Jul 3;27:e63847. doi: 10.2196/63847 (PMC12244269; doi:10.2196/63847)
Supplement: Multimedia Appendix 3 [file jmir-v27-e63847-s003.zip › ID3QNE-dmy/experiment_inner/action distribution/3D_dongzuo.py]

import numpy as np
import matplotlib.pyplot as plt
from matplotlib import cm
import sys
import pandas as pd

plt.rcParams['font.family'] = 'Times New Roman'
plt.rcParams['figure.dpi'] = 300
plt.rcParams['pdf.fonttype'] = 42


if __name__ == '__main__':
    # 坐标轴计算
    MIMICtable = pd.read_csv("../../../preprocess_data/2h/all_data.csv")
    index = MIMICtable[MIMICtable['bloc'] <= 36].index
    MIMICtable = MIMICtable[MIMICtable['bloc'] <= 36]
    test = np.load('../../../preprocess_data/2h/validation.npy')[index]
    Xtest = MIMICtable[test]
    interventions = MIMICtable[["temperature", "map"]]

    var1 = interventions["temperature"]
    var2 = interventions["map"]

    nra = 6

    var1_rank, var1_vals = pd.qcut(var1, q=nra, retbins=True, labels=False)
    var2_rank, var2_vals = pd.qcut(var2, q=nra, retbins=True, labels=False)
    var1_vals = [round(num, 2) for num in var1_vals]
    var2_vals = [round(num, 2) for num in var2_vals]

    # var1
    labels_var1 = [f"{var1_vals[i]}-{var1_vals[i + 1]}" for i in range(1, len(var1_vals) - 2)]
    labels_var1.insert(0, f"<{var1_vals[1]}")  # 在列表头部插入特殊格式的第一个元素
    labels_var1.append(f">{var1_vals[-2]}")

    # var2
    labels_var2 = [f"{var2_vals[i]}-{var2_vals[i + 1]}" for i in range(1, len(var2_vals) - 2)]
    labels_var2.insert(0, f"<{var2_vals[1]}")  # 在列表头部插入特殊格式的第一个元素
    labels_var2.append(f">{var2_vals[-2]}")


    D3Q_actions = np.load('../../res_inner/Q值/agent_actionsb.npy', allow_pickle=True)
    phys_actions = np.load('../../res_inner/Q值/phys_actionsb.npy', allow_pickle=True)

    np.set_printoptions(threshold=sys.maxsize)
    print("Agent action: ", D3Q_actions)
    print("Phys action: ", phys_actions)
    nra = 6
    inv_action_map = {}
    count = 0
    for i in range(nra):
        for j in range(nra):
            inv_action_map[count] = [i, j]
            count += 1

    phys_actions_tuple = [None for i in range(len(phys_actions))]

    for i in range(len(phys_actions)):
        phys_actions_tuple[i] = inv_action_map[phys_actions[i]]

    # phys_actions_tuple = np.array(phys_actions_tuple)
    #
    # phys_actions_var1 = phys_actions_tuple[:, 0]
    # phys_actions_var2 = phys_actions_tuple[:, 1]
    # hist, x_edges, y_edges = np.histogram2d(phys_actions_var1, phys_actions_var2, bins=nra)
    #
    # x_edges = np.arange(0, nra)
    # y_edges = np.arange(0, nra)
    #
    # Z = hist.reshape(nra*nra)
    # z_sun = sum(Z)
    # height = np.zeros_like(Z)
    # xx, yy = np.meshgrid(x_edges, y_edges)  # 网格化坐标
    # X, Y = xx.ravel(), yy.ravel()
    #
    # width = depth = 0.6  # 柱子的长和宽
    #
    # for i in range(0, nra):
    #     for j in range(0, nra):
    #         z = hist[i][j]  # 该柱的高
    #         norm = plt.Normalize(0, 0.25)
    #         norm_values = norm(z / z_sun)
    #         map_vir = cm.get_cmap(name='spring')
    #         colors = map_vir(norm_values)
    #         sc1 = ax.bar3d(j, i, height, width, depth, z, color=colors)
    #
    #
    # # font1 = {'family': 'Arial', 'weight': 'normal'}
    #
    # ax.set_xlabel('MAP', fontsize=14)
    # ax.set_ylabel('Temperature', fontsize=14)
    # ax.set_zlabel('Action counts', fontsize=14)
    # ax.set_title("Physician policy", fontsize=15)
    #
    # sm = cm.ScalarMappable(cmap=map_vir, norm=norm)  # norm设置最大最小值
    # sm.set_array([])
    # cb = plt.colorbar(sm)
    # cb.ax.tick_params(labelsize=10)  # 设置色标刻度字体大小。
    # cb.ax.set_yticklabels([0, 1500, 3000, 4500, 6000, 7500, 9000])
    #
    # ax.set_ylim(nra-1, 0)
    # ax.view_init(46, 33) # 调整视角


    # # =========================第二个图===================================================================
    # ax2 = fig.add_subplot(122, projection='3d')

    IDDE_actions = D3Q_actions

    IDDE_actions_tuple = [None for i in range(len(IDDE_actions))]
    for i in range(len(IDDE_actions)):
        IDDE_actions_tuple[i] = inv_action_map[IDDE_actions[i]]

    IDDE_actions_tuple = np.array(IDDE_actions_tuple)
    IDDE_actions_var1 = IDDE_actions_tuple[:, 0]
    IDDE_actions_var2 = IDDE_actions_tuple[:, 1]
    # 步骤1: 找出最大的a值和b值
    max_a = nra-1
    max_b = nra-1

    # 步骤2: 创建零矩阵
    count_matrix = np.zeros((max_a + 1, max_b + 1))

    # 步骤3: 遍历ndarray来填充矩阵
    for a_b_pair in IDDE_actions_tuple:
        count_matrix[a_b_pair[0], a_b_pair[1]] += 1

    # 步骤4: 使用Matplotlib来绘制3D分布图
    fig = plt.figure()
    ax = fig.add_subplot(111, projection='3d')
    x_pos, y_pos = np.meshgrid(np.arange(max_a + 1), np.arange(max_b + 1), indexing="ij")
    x_pos = x_pos.flatten()
    y_pos = y_pos.flatten()
    z_pos = np.zeros_like(x_pos)

    # 设置每个柱体的体积
    dx = dy = 0.8  # 柱体的长和宽
    dz = count_matrix.flatten()

    # ax.bar3d(x_pos, y_pos, z_pos, dx, dy, dz, shade=True)

    # 添加颜色映射
    cmap = plt.get_cmap('viridis')

    # 绘制柱状图，并返回一个用于色标的对象
    bars = ax.bar3d(x_pos, y_pos, z_pos, dx, dy, dz, color=cmap(dz / max(dz)))

    ax.set_xticks(np.arange(max_a+1))
    ax.set_yticks(np.arange(max_b+1))

    # 创建色标
    cbar = fig.colorbar(bars, ax=ax, shrink=0.6)

    # 为色标设置自定义刻度
    cbar.set_ticks([min(dz), max(dz) / 2, max(dz)])
    cbar.set_ticklabels(['Low', 'Medium', 'High'])

    # 设置坐标轴标签
    ax.set_xlabel('Temperature')
    ax.set_ylabel('MAP')
    ax.set_zlabel('Action counts')
    ax.set_title("Agent policy", fontsize=15)
    ax.view_init(50, 30)

    ax.set_xticklabels(labels_var1)
    ax.set_yticklabels(labels_var2)
    # ax.xaxis.set_label_coords(0.5, -0.05)
    # ax.yaxis.set_label_coords(-0.05, 0.5)

    plt.savefig('3D Action.pdf')
    # 显示图形
    plt.show()
    #
    # x_edges = np.arange(0, nra)
    # y_edges = np.arange(0, nra)
    #
    # Z = hist.reshape(nra*nra)
    # z_sun = sum(Z)
    # height = np.zeros_like(Z)
    # xx, yy = np.meshgrid(x_edges, y_edges)  # 网格化坐标
    # X, Y = xx.ravel(), yy.ravel()
    #
    # for i in range(0, nra):
    #     for j in range(0, nra):
    #         z = IDDE_hist[i][j]  # 该柱的高
    #         norm = plt.Normalize(0, 0.25)
    #         norm_values = norm(z / z_sun)
    #         map_vir = cm.get_cmap(name='cool')
    #         colors = map_vir(norm_values)
    #         sc2 = ax2.bar3d(j, i, height, width, depth, z, color=colors)
    #
    # ax2.set_xlabel('MAP', fontsize=14)
    # ax2.set_ylabel('Temperature', fontsize=14)
    # ax2.set_zlabel('Action counts', fontsize=14)
    # ax2.set_title("Agent policy", fontsize=15)
    #
    # sm2 = cm.ScalarMappable(cmap=map_vir, norm=norm)  # norm设置最大最小值
    # sm2.set_array([])
    # cb2 = plt.colorbar(sm2)
    # cb2.ax.tick_params(labelsize=10)  # 设置色标刻度字体大小。
    # cb2.ax.set_yticklabels([0, 1500, 3000, 4500, 6000, 7500, 9000])
    #
    # ax2.set_ylim(nra-1, 0)
    # ax2.view_init(50, 30)
    #
    # plt.savefig('3D Action.pdf')
    # plt.show()
