# Supplementary material for: Optimizing Vital Signs in Patients With Traumatic Brain Injury: Reinforcement Learning Algorithm Development and Validation
Source: J Med Internet Res. 2025 Jul 3;27:e63847. doi: 10.2196/63847 (PMC12244269; doi:10.2196/63847)
Supplement: Multimedia Appendix 3 [file jmir-v27-e63847-s003.zip › ID3QNE-dmy/experiment_inner/diff_plot/diff_plot_func.py]

import pandas as pd
import numpy as np
import matplotlib.pyplot as plt
from scipy.stats import sem

plt.rcParams['font.family'] = 'Times New Roman'
plt.rcParams['figure.dpi'] = 300
plt.rcParams['pdf.fonttype'] = 42

def sliding_mean(data_array, window=1):
    new_list = []
    for i in range(len(data_array)):
        indices = range(max(i - window + 1, 0),
                        min(i + window + 1, len(data_array)))
        avg = 0
        for j in indices:
            avg += data_array[j]
        avg /= float(len(indices))
        new_list.append(avg)
    return np.array(new_list)


def plot_diff_data(data, train, test, variable, deeprl2_actions, phys_actions, mort, inv_action_map, colnum, min, max,
                   step):
    df_train_orig = data[train]
    df_test_orig = data[test]
    interventions = df_train_orig[[variable]]

    # data_rank, bins = pd.qcut(data, q=nra, retbins=True, labels=False)
    adjusted_var = interventions[variable][interventions[variable] > 0]

    var_vals = [0]
    var_vals.extend(adjusted_var.quantile([0.125, 0.375, 0.625, 0.875]))
    # var_vals.extend(adjusted_var.quantile([0, 0.25, 0.5, 0.75]))
    # var_vals.extend(adjusted_var.quantile([0.25, 0.5, 0.75, 1]))
    df_test_orig['deeprl2_actions'] = deeprl2_actions
    df_test_orig['phys_actions'] = phys_actions

    op_var_med = []
    for action in deeprl2_actions:
        var = inv_action_map[action][colnum]
        op_var_med.append(var_vals[var])
    var_diff = np.array(op_var_med) - np.array(df_test_orig[variable])
    df_diff = pd.DataFrame()
    df_diff['mort'] = np.array(df_test_orig[mort])
    df_diff['var_diff'] = var_diff

    bin_medians_var = []
    mort_var = []
    mort_std_var = []
    i = min
    while i <= max:
        count = df_diff.loc[(df_diff['var_diff'] > i - step / 2) & (df_diff['var_diff'] < i + step / 2)]
        print("index:", i, ",rate:", (count.shape[0]/df_test_orig.shape[0])*100)
        try:
            res = sum(count['mort']) / float(len(count))
            if len(count) >= 2:
                bin_medians_var.append(i)
                mort_var.append(res)
                mort_std_var.append(sem(count['mort']))
        except ZeroDivisionError:
            pass
        i += step
    return bin_medians_var, mort_var, mort_std_var


def diff_plot(med_var, mort_var, std_var, var):
    f, ax = plt.subplots(figsize=(8, 6))
    if var == 't':
        fillcol = '#DAE8FC'
        colname = 'Temperature'
        color = "#6C8EBF"
    elif var == 'm':
        fillcol = '#D5E8D4'
        colname = 'MAP'
        color = "#82B366"

    ax.plot(med_var, sliding_mean(mort_var), color=color)
    ax.fill_between(med_var, sliding_mean(mort_var) - 1 * std_var,
                    sliding_mean(mort_var) + 1 * std_var, color=fillcol)
    ax.set_title(colname)

    f.text(0.5, 0.03, 'Difference between optimal and physician', ha='center', fontsize=10)
    f.text(0.05, 0.5, 'Observed Mortality', va='center', rotation='vertical', fontsize=10)
    ax.grid()
    plt.savefig(colname+'.pdf')
    # plt.show()


if __name__ == '__main__':
    MIMICtable = pd.read_csv("../../../preprocess_data/2h/all_data.csv")
    index = MIMICtable[MIMICtable['bloc'] <= 36].index
    MIMICtable = MIMICtable[MIMICtable['bloc'] <= 36]
    train = np.load('../../../preprocess_data/2h/train.npy')[index]
    test = np.load('../../../preprocess_data/2h/validation.npy')[index]

    df_train_orig = MIMICtable[train]
    df_test_orig = MIMICtable[test]
    deeprl2_actions = np.load('../../res_inner/Q值/agent_actionsb.npy', allow_pickle=True)
    phys_actions = np.load('../../res_inner/Q值/phys_actionsb.npy', allow_pickle=True)

    inv_action_map = {}
    count = 0

    nra = 6


    for i in range(nra):
        for j in range(nra):
            inv_action_map[count] = [i, j]
            count += 1
    phys_actions_tuple = [None for i in range(len(phys_actions))]
    deeprl2_actions_tuple = [None for i in range(len(phys_actions))]

    for i in range(len(phys_actions)):
        phys_actions_tuple[i] = inv_action_map[phys_actions[i]]
        deeprl2_actions_tuple[i] = inv_action_map[deeprl2_actions[i]]

    phys_actions_tuple = np.array(phys_actions_tuple)
    deeprl2_actions_tuple = np.array(deeprl2_actions_tuple)
    phys_actions_var = phys_actions_tuple[:, 0]

    bin_medians_var, mort_var, mort_std_var = plot_diff_data(MIMICtable, train, test, 'temperature', deeprl2_actions,
                                                             phys_actions,
                                                             'mortality28', inv_action_map, colnum=0, min=-10, max=10,
                                                             step=1)

    diff_plot(bin_medians_var, mort_var, mort_std_var, 't')

    bin_medians_var, mort_var, mort_std_var = plot_diff_data(MIMICtable, train, test, 'map', deeprl2_actions,
                                                             phys_actions,
                                                             'mortality28', inv_action_map, colnum=1, min=-100, max=100,
                                                             step=10)

    diff_plot(bin_medians_var, mort_var, mort_std_var, 'm')
