# Supplementary material for: Optimizing Vital Signs in Patients With Traumatic Brain Injury: Reinforcement Learning Algorithm Development and Validation
Source: J Med Internet Res. 2025 Jul 3;27:e63847. doi: 10.2196/63847 (PMC12244269; doi:10.2196/63847)
Supplement: Multimedia Appendix 3 [file jmir-v27-e63847-s003.zip › ID3QNE-dmy/experiment_inner/oob/feature_importance.py]

import numpy as np
import pandas as pd
from sklearn.datasets import load_boston
from sklearn.model_selection import train_test_split
from sklearn.ensemble import RandomForestRegressor
from sklearn.inspection import permutation_importance
# import shap
from matplotlib import pyplot as plt
from scipy.stats import zscore, rankdata

plt.rcParams['font.family'] = 'Times New Roman'
plt.rcParams['figure.dpi'] = 300
plt.rcParams['pdf.fonttype'] = 42
plt.rcParams['font.size'] = 6


def my_zscore(x):
    return zscore(x, ddof=1), np.mean(x, axis=0), np.std(x, axis=0, ddof=1)


from sklearn.ensemble._forest import _generate_unsampled_indices
from sklearn.ensemble import RandomForestClassifier


def oob_classifier_accuracy(clf, X_train, y_train):
    """
    Compute out-of-bag (OOB) accuracy for a scikit-learn random forest
    classifier. We learned the guts of scikit's RF from the BSD licensed
    code:
    https://github.com/scikit-learn/scikit-learn/blob/a24c8b46/sklearn/ensemble/forest.py#L425
    """
    X = X_train.values
    y = y_train.values

    n_samples = len(X)
    n_classes = len(np.unique(y))
    predictions = np.zeros((n_samples, n_classes))
    for tree in clf.estimators_:
        unsampled_indices = _generate_unsampled_indices(tree.random_state, n_samples, n_samples)
        tree_preds = tree.predict_proba(X[unsampled_indices, :])
        predictions[unsampled_indices] += tree_preds

    predicted_class_indexes = np.argmax(predictions, axis=1)
    predicted_classes = [clf.classes_[i] for i in predicted_class_indexes]

    oob_score = np.mean(y == predicted_classes)
    return oob_score


# def to_dispersed(col):
#     data = col.copy()
#     data_rank = rankdata(data[data != 0]) / data[data != 0].size
#     data_rank = np.floor((data_rank + 0.249999999999) * 4)
#     return data_rank


if __name__ == '__main__':
    MIMICtable = pd.read_csv("../../../preprocess_data/2h/all_data.csv")
    index = MIMICtable[MIMICtable['bloc'] <= 36].index
    MIMICtable = MIMICtable[MIMICtable['bloc'] <= 36]
    train = np.load('../../../preprocess_data/2h/train.npy')[index]

    MIMICtable = MIMICtable.drop(
        ['start_time', 'survival_day', 'mortality90', 'mortality60', 'mortality365', 'los_hospital',
         'hospital_expire_flag', 'los_icu', 'wbc.1', 'gender', 'race', 'vent'], axis=1)
    colnorm_name = ['sirs', 'admission_age', 'gcs', 'heart_rate', 'resp_rate', 'potassium',
                    'sodium', 'chloride', 'glucose', 'calcium', 'hemoglobin', 'wbc', 'platelet',
                    'ptt', 'pt', 'ph', 'pao2fio2ratio', 'pco2', 'fio2', 'baseexcess',
                    'bicarbonate', 'lactate', 'magnesium', 'bands', 'urineoutput', 'po2']  # temperature sbp

    collog_name = ['spo2', 'bun', 'creatinine', 'alt', 'ast', 'bilirubin_total', 'inr']

    categories = {
        'Lab values': ['potassium', 'sodium', 'chloride', 'glucose', 'calcium', 'hemoglobin', 'wbc', 'platelet',
                    'ptt', 'pt', 'ph', 'pao2fio2ratio', 'pco2', 'fio2', 'baseexcess',
                    'bicarbonate', 'lactate', 'magnesium', 'bands', 'po2'],
        'Scores': ['sirs', 'gcs'],
        'Vitals': ['heart_rate', 'resp_rate', 'urineoutput'],
        'Demographic data': ['admission_age']
    }

    colors = {
        'Lab values': '#B85450',
        'Scores': '#D6B656',
        'Vitals': '#67AB9F',
        'Demographic data': '#6C8EBF'
    }

    names = {
        'sirs': 'SIRS',
        'admission_age': 'Age',
        'gcs': 'GCS',
        'heart_rate': 'Heart rate',
        'resp_rate': 'Respiratory rate',
        'potassium': 'Potassium',
        'sodium': 'Sodium',
        'chloride': 'Chloride',
        'glucose': 'Glucose',
        'calcium': 'Calcium',
        'hemoglobin': 'Hemoglobin',
        'wbc': 'WBC',
        'platelet': 'Platelet',
        'ptt': 'PTT',
        'pt': 'PT',
        'ph': 'pH',
        'pao2fio2ratio': 'PaO2/FiO2',
        'pco2': 'PCO2',
        'fio2': 'FiO2',
        'baseexcess': 'Base excess',
        'bicarbonate': 'Bicarbonate',
        'lactate': 'Lactate',
        'magnesium': 'Magnesium',
        'bands': 'Bands',
        'urineoutput': 'Urine output',
        'po2': 'PO2',
        'spo2': 'SPO2',
        'bun': 'BUN',
        'creatinine': 'Creatinine',
        'alt': 'ALT',
        'ast': 'AST',
        'bilirubin_total': 'Total bilirubin',
        'inr': 'INR'
    }


    reformat5 = MIMICtable.values.copy()
    colnorm = np.where(np.isin(MIMICtable.columns, colnorm_name))[0]
    collog = np.where(np.isin(MIMICtable.columns, collog_name))[0]
    # 横向连接两个数组
    scaleAll = np.concatenate([zscore(reformat5[:, colnorm], ddof=1),
                               zscore(np.log(0.1 + reformat5[:, collog]), ddof=1)], axis=1)
    Xtrain = scaleAll[train, :]
    x_columns = colnorm_name + collog_name

    Xtrain = pd.DataFrame(Xtrain, columns=x_columns)

    # action
    var1_col = MIMICtable.columns.get_loc('temperature')  # 输入的列
    var2_col = MIMICtable.columns.get_loc('map')

    var1 = reformat5[:, var1_col][train]
    var1 = pd.DataFrame(var1)
    var2 = reformat5[:, var2_col][train]
    var2 = pd.DataFrame(var2)


    # MAP
    clf = RandomForestRegressor(n_estimators=100, n_jobs=-1, oob_score=True, bootstrap=True, random_state=42,
                                 verbose=1)
    clf.fit(Xtrain, var2)
    importances_var2 = clf.feature_importances_

    # 将name和var打包成元组，并根据var的值进行排序
    sorted_pairs = sorted(zip(importances_var2, x_columns), reverse=True)

    # 将排序后的name和var分别取出来
    sorted_importances_var2 = [pair[0] for pair in sorted_pairs]
    sorted_names_var2 = [pair[1] for pair in sorted_pairs]
    print(sorted_importances_var2[0]/sum(sorted_importances_var2))

    fig, ax = plt.subplots()
    label_sorted_names_var2 = [names[item] for item in sorted_names_var2]
    print(label_sorted_names_var2)
    ax.pie(sorted_importances_var2, labels=label_sorted_names_var2,
           colors=[colors[c] for d in sorted_names_var2 for c in categories if d in categories[c]],
            wedgeprops={'linewidth': 0.5, 'edgecolor': '#666666'})

    handles = [plt.Rectangle((0, 0), 1, 1, color=colors[key]) for key in colors]
    labels = [key for key in colors]
    plt.legend(handles, labels, bbox_to_anchor=(1.0, 1.0), loc='upper left')
    plt.title('MAP (mmHg)')
    plt.savefig('变量重要性MAP.pdf')
    # plt.show()
    var1_importances_df = pd.DataFrame({'name': sorted_names_var2, 'importance': sorted_importances_var2})
    var1_importances_df.to_csv("变量重要性MAP.csv")

    # 温度
    clf = RandomForestRegressor(n_estimators=100, n_jobs=-1, oob_score=True, bootstrap=True, random_state=42,
                                verbose=1)
    clf.fit(Xtrain, var1)
    importances = clf.feature_importances_

    # 将name和var打包成元组，并根据var的值进行排序
    sorted_pairs = sorted(zip(importances, x_columns), reverse=True)

    # 将排序后的name和var分别取出来
    sorted_importances = [pair[0] for pair in sorted_pairs]
    sorted_names = [pair[1] for pair in sorted_pairs]
    print(sorted_importances[0] / sum(sorted_importances))

    fig, ax = plt.subplots()
    label_sorted_names = [names[item] for item in sorted_names_var2]
    print(label_sorted_names)
    ax.pie(sorted_importances, labels=label_sorted_names,
           colors=[colors[c] for d in sorted_names for c in categories if d in categories[c]],
           wedgeprops={'linewidth': 0.5, 'edgecolor': '#666666'})

    handles = [plt.Rectangle((0, 0), 1, 1, color=colors[key]) for key in colors]
    labels = [key for key in colors]
    plt.legend(handles, labels, bbox_to_anchor=(1.0, 1.0), loc='upper left')
    plt.title('Temperature (°C)')
    plt.savefig('变量重要性Temperature.pdf')
    # plt.show()
    var1_importances_df = pd.DataFrame({'name': sorted_names, 'importance': sorted_importances})
    var1_importances_df.to_csv("变量重要性Temperature.csv")
