# Supplementary material for: Optimizing Vital Signs in Patients With Traumatic Brain Injury: Reinforcement Learning Algorithm Development and Validation
Source: J Med Internet Res. 2025 Jul 3;27:e63847. doi: 10.2196/63847 (PMC12244269; doi:10.2196/63847)
Supplement: Multimedia Appendix 3 [file jmir-v27-e63847-s003.zip › ID3QNE-dmy/experiment_inner/physical/physical.py]

import numpy as np

def calculate_expected_return(rewards, gamma):
    expected_returns = np.zeros_like(rewards)
    cumulative = 0.0
    for t in reversed(range(len(rewards))):
        cumulative = rewards[t] + gamma * cumulative
        expected_returns[t] = cumulative
    return expected_returns


if __name__ == '__main__':
    from scipy.stats import sem
    reward = np.load('../../res_inner/Q值/reward.npy')
    pid = np.load('../../res/ptidvalidate.npy')
    # 医生生存率
    shencunlv1 = np.load('../../res_inner/Q值/shencunlv.npy')
    shencunlv = 1 - shencunlv1
    res = sum(shencunlv) / float(len(shencunlv))

    resupper = res + 1.96*sem(shencunlv)
    reslower =  res - 1.96*sem(shencunlv)
    print(round(res * 100, 3), "%(", round(reslower*100, 3), "%-", round(resupper*100, 3), "%)")

    # SARSA计算医生奖励
    unique_pids = np.unique(pid)
    expected_returns = []

    for pid_val in unique_pids:
        pid_indices = np.where(pid == pid_val)[0]
        pid_rewards = reward[pid_indices]
        expected_return = calculate_expected_return(pid_rewards, 0.99)[0]
        expected_returns.append(expected_return)

    resupper = np.mean(expected_returns) + 1.96 * sem(expected_returns)
    reslower =  np.mean(expected_returns) - 1.96 * sem(expected_returns)
    print(round(np.mean(expected_returns), 3), "(", round(reslower, 3), "-", round(resupper, 3), ")")
