# Supplementary material for: Optimizing Vital Signs in Patients With Traumatic Brain Injury: Reinforcement Learning Algorithm Development and Validation
Source: J Med Internet Res. 2025 Jul 3;27:e63847. doi: 10.2196/63847 (PMC12244269; doi:10.2196/63847)
Supplement: Multimedia Appendix 3 [file jmir-v27-e63847-s003.zip › ID3QNE-dmy/experiment_inner/sensitivity analysis/loss.py]

# 灵敏度分析中的  loss 图
import pickle  # 打开pkl包
import numpy as np
import matplotlib.pyplot as plt
plt.rcParams['font.family'] = 'Times New Roman'
plt.rcParams['figure.dpi'] = 300
plt.rcParams['pdf.fonttype'] = 42
loss_2 = np.load('../../res/loss.npy')

loss_length = list(range(len(loss_2)))
plt.figure()

plt.plot(loss_length, loss_2, color='#6C8EBF')


plt.xticks([0, 10, 20, 30, 40, 50, 60, 70, 80, 90, 100])
# plt.yticks([6, 7,8, 9,10, 11,12, 13,14])

# plt.legend(prop=font1)
plt.xlabel("Epochs")
plt.ylabel("Loss value")
plt.savefig('Loss value.pdf')
plt.show()
