# Supplementary material for: Optimizing Vital Signs in Patients With Traumatic Brain Injury: Reinforcement Learning Algorithm Development and Validation
Source: J Med Internet Res. 2025 Jul 3;27:e63847. doi: 10.2196/63847 (PMC12244269; doi:10.2196/63847)
Supplement: Multimedia Appendix 3 [file jmir-v27-e63847-s003.zip › ID3QNE-dmy/experiment_inner/sensitivity analysis/return.py]

# 灵敏度分析中的  期望回报图

import pickle  # 打开pkl包
import numpy as np
import matplotlib.pyplot as plt

plt.rcParams['font.family'] = 'Times New Roman'
plt.rcParams['figure.dpi'] = 300
plt.rcParams['pdf.fonttype'] = 42

loss_1 = np.load('../../res/mean_agent_q.npy', allow_pickle=True)

loss_length = list(range(len(loss_1)))
plt.figure()


plt.plot(loss_length, loss_1, label='2 hours', color='#6C8EBF')

plt.xticks([0, 10, 20, 30, 40, 50, 60, 70, 80, 90, 100])
plt.yticks([0, 5, 10, 15, 20, 25, 30])

plt.xlabel("Epochs")
plt.ylabel("Expected return")
plt.savefig('Expected return.pdf')
# plt.show()
