# Supplementary material for: Optimizing Vital Signs in Patients With Traumatic Brain Injury: Reinforcement Learning Algorithm Development and Validation
Source: J Med Internet Res. 2025 Jul 3;27:e63847. doi: 10.2196/63847 (PMC12244269; doi:10.2196/63847)
Supplement: Multimedia Appendix 3 [file jmir-v27-e63847-s003.zip › ID3QNE-dmy/experiment_inner/survival rate/main_shengcunlv-37.py]

import numpy as np
import matplotlib.pyplot as plt
plt.rcParams['font.family'] = 'Times New Roman'
plt.rcParams['figure.dpi'] = 300
plt.rcParams['pdf.fonttype'] = 42
device = 'cpu'
from scipy.stats import zscore, rankdata


def my_zscore(x):
    return zscore(x, ddof=1), np.mean(x, axis=0), np.std(x, axis=0, ddof=1)

def sliding_mean(data_array, window=6):
    new_list = []
    for i in range(len(data_array)):
        indices = range(max(i - window + 1, 0),
                        min(i + window + 1, len(data_array)))
        avg = 0
        for j in indices:
            avg += data_array[j]
        avg /= float(len(indices))
        new_list.append(avg)
    return np.array(new_list)


if __name__ == '__main__':
    from scipy.stats import sem

    agent_bQ = np.load('../../res_inner/Q值/agent_bQ.npy')
    phys_bQ = np.load('../../res_inner/Q值/phys_bQ.npy')
    shencunlv1 = np.load('../../res_inner/Q值/shencunlv.npy')
    shencunlv = 1 - shencunlv1
    agent_b = agent_bQ[:]
    phys_b = phys_bQ[:]

    max_agent_b = max(agent_b)
    min_agent_b = min(agent_b)

    max_phys_b = max(phys_b)
    min_phys_b = min(phys_b)

    bin_medians = []  # %医生的预计汇报中的死亡率，每个人都有一个状态，对应一个Q值，每个Q值大小对应是否死亡
    mort = []

    mort_std = []

    i = -2
    while i <= 50:
        shengcun_bool = (agent_bQ[:] > i - 0.5) & (agent_bQ[:] < i + 0.5)
        count = shencunlv[shengcun_bool == True]
        try:
            res = sum(count) / float(len(count))
            if len(count) >= 2:
                bin_medians.append(i)
                mort.append(res)
                mort_std.append(sem(count))
        except ZeroDivisionError:
            pass
        i += 1

    plt.plot(bin_medians, sliding_mean(mort), color='#6C8EBF')
    # plt.fill_between(bin_medians, sliding_mean(mort) - 1 * mort_std,
    #                  sliding_mean(mort) + 1 * mort_std, color='#DAE8FC')

    x_r = [i / 1.0 for i in range(-2, 53, 3)]
    y_r = [i / 10.0 for i in range(0, 11, 1)]
    plt.xticks(x_r)
    plt.yticks(y_r)

    plt.title('The reward with observation features')
    plt.xlabel("Expected Return")
    plt.ylabel("Survival Rate")
    plt.savefig('Survival Rate.pdf')
    # plt.show()
