# Supplementary material for: Optimizing Vital Signs in Patients With Traumatic Brain Injury: Reinforcement Learning Algorithm Development and Validation
Source: J Med Internet Res. 2025 Jul 3;27:e63847. doi: 10.2196/63847 (PMC12244269; doi:10.2196/63847)
Supplement: Multimedia Appendix 3 [file jmir-v27-e63847-s003.zip › ID3QNE-dmy/experiment_inner/tableone/tableone.py]

import numpy as np
import pandas as pd

if __name__ == '__main__':
    MIMICtable = pd.read_csv("../../../preprocess_data/2h/all_data.csv")
    index = MIMICtable[MIMICtable['bloc'] <= 36].index
    MIMICtable = MIMICtable[MIMICtable['bloc'] <= 36]
    train = np.load('../../../preprocess_data/2h/train.npy')[index]
    validate = np.load('../../../preprocess_data/2h/validation.npy')[index]
    test = np.load('../../../preprocess_data/2h/test.npy')[index]

    col_name = ['stay_id', 'admission_age', 'mortality28', 'hospital_expire_flag', 'mortality90', 'gender', 'race',
                'los_hospital', 'los_icu', 'sofa', 'temperature', "map"]

    table = MIMICtable[col_name]
    train_table = table[train]
    validate_table = table[validate]
    test_table = table[test]
    train_table.to_csv("训练集.csv", index=False)
    validate_table.to_csv("内部验证集.csv", index=False)
    test_table.to_csv("外部验证集.csv", index=False)
