# Supplementary material for: Optimizing Vital Signs in Patients With Traumatic Brain Injury: Reinforcement Learning Algorithm Development and Validation
Source: J Med Internet Res. 2025 Jul 3;27:e63847. doi: 10.2196/63847 (PMC12244269; doi:10.2196/63847)
Supplement: Multimedia Appendix 3 [file jmir-v27-e63847-s003.zip › ID3QNE-dmy/main.py]

import os
import time
import random

import numpy as np
import pandas as pd

import torch.optim
from deepQnet_distribution_dqn import Dist_DQN
from evaluate import do_eval, do_test, do_inner_test
import matplotlib.pyplot as plt

device = 'cpu'

# ===========================小函数===============================
from scipy.stats import zscore, rankdata


def seed_all(seed):
    """
    设置PyTorch的随机种子, 用于生成随机数. 通过设置相同的种子, 可以确保每次运行时生成的随机数序列相同
    """
    torch.manual_seed(seed)

    """
    设置PyTorch在所有可用的CUDA设备上的随机种子. 如果在使用GPU进行计算, 这个设置可以确保在不同的GPU上生成的随机数序列相同
    """
    torch.cuda.manual_seed_all(seed)

    """
    设置PyTorch在当前CUDA设备上的随机种子. 它与上一行代码的作用类似, 但只影响当前设备
    """
    torch.cuda.manual_seed(seed)

    """
    设置NumPy的随机种子, 用于生成随机数. 通过设置相同的种子，可以确保在使用NumPy的随机函数时生成的随机数序列相同
    """
    np.random.seed(seed)

    """
    设置Python内置的随机函数的种子. Python的random模块提供了许多随机函数, 包括生成随机数、打乱列表等. 通过设置相同的种子, 可以确保使用这些随机函数时生成的随机数序列相同
    """
    random.seed(seed)

    """
    设置Python的哈希种子 (哈希函数被广泛用于数据结构 (如字典和集合) 的实现，以及一些内部操作 (如查找和比较)). 通过设置相同的种子, 可以确保在不同的运行中生成的哈希结果相同
    """
    os.environ["PYTHONHASHSEED"] = str(seed)

    """
    该设置确保每次运行代码时, cuDNN的计算结果是确定性的, 即相同的输入会产生相同的输出, 这是通过禁用一些非确定性的算法来实现的, 例如在卷积操作中使用的算法. 这样做可以保证模型的训练和推理在相同的硬件和软件环境下是可复现的, 即每次运行代码时的结果都相同. 但是, 这可能会导致一些性能上的损失, 因为禁用了一些优化的非确定性算法
    """
    torch.backends.cudnn.deterministic = True

    """
    该设置禁用了cuDNN的自动优化过程. 当它被设置为False时, PyTorch不会在每次运行时重新寻找最优的算法配置, 而是使用固定的算法配置. 这样做可以确保每次运行代码时的性能是一致的, 但可能会导致一些性能上的损失
    """
    torch.backends.cudnn.benchmark = False


def my_zscore(x):
    return zscore(x, ddof=1), np.mean(x, axis=0), np.std(x, axis=0, ddof=1)

def to_dispersed(col, nra):
    data = col.copy()
    # data_rank = rankdata(data[data != 0]) / data[data != 0].size
    # data_rank = np.floor((data_rank + 0.249999999999) * 4)
    data_rank, bins = pd.qcut(data, q=nra, retbins=True, labels=False)
    print(bins)
    return data_rank

if __name__ == '__main__':
    start = time.perf_counter()
    seed_all(12345)
    MIMICtable = pd.read_csv("../preprocess_data/2h/all_data.csv")
    index = MIMICtable[MIMICtable['bloc'] <= 36].index
    MIMICtable = MIMICtable[MIMICtable['bloc'] <= 36]
    train = np.load('../preprocess_data/2h/train.npy')[index]
    validat = np.load('../preprocess_data/2h/validation.npy')[index]
    test = np.load('../preprocess_data/2h/test.npy')[index]
    # 删除指定列
    # MIMICtable = MIMICtable.drop(
    #     ['start_time', 'survival_day', 'mortality90', 'mortality60', 'mortality365', 'los_hospital',
    #      'hospital_expire_flag', 'los_icu', 'wbc.1', 'gender', 'race', 'vent'], axis=1)
    MIMICtable = MIMICtable.drop(
        ['start_time', 'survival_day', 'mortality90', 'mortality60', 'mortality365', 'los_hospital',
         'hospital_expire_flag', 'los_icu', 'wbc.1', 'gender', 'race', 'vent', 'sbp', 'dbp'], axis=1) # mortality28 mortality90


    #####################模型参数设置##############################
    num_epoch = 101  # 训练循环次数
    gamma = 0.99
    beat1 = 0
    beat2 = 0.3
    beta3 = 0.3
    nra = 6
    lr = 1e-5
    reward_value = 50
    beta = [beat1, beat2, beta3]
    outcome = "mortality28" # mortality28 mortality90 mortality60
    outcome_col = MIMICtable.columns.get_loc(outcome)
    score = "sofa" ## sofa sirs
    score_col = MIMICtable.columns.get_loc(score)

    icustayidlist = MIMICtable['stay_id']
    icuuniqueids = np.unique(icustayidlist)  # list of unique icustayids from MIMIC唯一的icustayid列表
    reformat5 = MIMICtable.values.copy()
    print('####  生成状态  ####')

    # -----------------------筛选后的特征=35个--------------------------------
    # FIXME: 变量需要修改成自己的变量，且定义哪些需要log转换的
    colnorm = ['sirs', 'admission_age', 'gcs', 'heart_rate', 'resp_rate', 'potassium',
               'sodium', 'chloride', 'glucose', 'calcium', 'hemoglobin', 'wbc', 'platelet',
               'ptt', 'pt', 'ph', 'pao2fio2ratio', 'pco2', 'fio2', 'baseexcess',
               'bicarbonate', 'lactate', 'magnesium', 'bands', 'urineoutput', 'po2'] # temperature sbp

    collog = ['spo2', 'bun', 'creatinine', 'alt', 'ast', 'bilirubin_total', 'inr']

    colnorm = np.where(np.isin(MIMICtable.columns, colnorm))[0]
    collog = np.where(np.isin(MIMICtable.columns, collog))[0]
    # 横向连接两个数组
    scaleMIMIC = np.concatenate([zscore(reformat5[:, colnorm], ddof=1),
                                 zscore(np.log(0.1 + reformat5[:, collog]), ddof=1)], axis=1)


    Xtrain = scaleMIMIC[train, :]
    blocstrain = reformat5[train, 0]  # 序列号
    ptidtrain = reformat5[train, 1]  # 患者编号

    Xvalidat = scaleMIMIC[validat, :]
    blocsvalidat = reformat5[validat, 0]
    ptidvalidat = reformat5[validat, 1]
    np.save('res/ptidvalidate.npy', ptidvalidat)
    Xtest = scaleMIMIC[test, :]
    bloctest = reformat5[test, 0]
    ptidtest = reformat5[test, 1]
    np.save('res/ptidtest.npy', ptidtest)
    # *************************
    RNNstate = Xtrain  # ***
    # FIXME: 需要自定义生成动作
    print('####  生成动作  ####')
    nact = nra * nra
    var1_col = MIMICtable.columns.get_loc('temperature')  # 输入的列
    var2_col = MIMICtable.columns.get_loc('map')

    var1 = to_dispersed(reformat5[:, var1_col], nra)
    var2 = to_dispersed(reformat5[:, var2_col], nra)

    med = np.concatenate([var1.reshape(-1, 1), var2.reshape(-1, 1)], axis=1)
    uniqueValues, actionbloc = np.unique(med, axis=0, return_inverse=True)

    actionbloctrain = actionbloc[train]  # ***
    actionblocvalidat = actionbloc[validat]  # ***
    actionbloctest = actionbloc[test]

    # ma1 = np.array(
    #     [np.median(reformat5[var1 == 1, var1_col]), np.median(reformat5[var1 == 2, var1_col]), np.median(reformat5[var1 == 3, var1_col]),
    #      np.median(reformat5[var1 == 4, var1_col])])  # median dose of drug in all bins
    # ma2 = np.array(
    #     [np.median(reformat5[var2 == 1, var2_col]), np.median(reformat5[var2 == 2, var2_col]), np.median(reformat5[var2 == 3, var2_col]),
    #      np.median(reformat5[var2 == 4, var2_col])])
    # ma2Values = ma2[uniqueValues[:, 1].astype('int64') - 1].reshape(-1, 1)
    # ma1Values = ma1[uniqueValues[:, 0].astype('int64') - 1].reshape(-1, 1)
    # print("ma1: ", ma1)
    # print("ma2: ", ma2)

    # =================奖励============================
    print('####  生成奖励  ####')
    # FIXME: 第9列是90天死亡，需要修改
    Y = reformat5[train, outcome_col]

    # FIXME: R3即为奖励函数，生存是24，死亡是-24，具体需要修改，R4是经过一些转换后的奖励函数
    r = np.array([reward_value, -reward_value]).reshape(1, -1)
    r2 = r * (2 * (1 - Y.reshape(-1, 1)) - 1)

    # -----奖励函数准备-----------------------------

    SCORE = reformat5[train, score_col]  # ***
    R3 = r2[:, 0]
    R4 = (R3 + reward_value) / (2 * reward_value)

    # ================构建状态&&下一个状态序列表  生成策略轨迹=================================
    c = 0
    bloc_max = max(blocstrain)

    print(RNNstate.shape[0])

    print('####  生成轨迹  ####')
    statesize = int(RNNstate.shape[1])
    states = np.zeros((np.floor(RNNstate.shape[0] * 1.2).astype('int64'), statesize))
    actions = np.zeros((np.floor(RNNstate.shape[0] * 1.2).astype('int64'), 1), dtype=int)
    next_actions = np.zeros((np.floor(RNNstate.shape[0] * 1.2).astype('int64'), 1), dtype=int)
    rewards = np.zeros((np.floor(RNNstate.shape[0] * 1.2).astype('int64'), 1))
    next_states = np.zeros((np.floor(RNNstate.shape[0] * 1.2).astype('int64'), statesize))
    done_flags = np.zeros((np.floor(RNNstate.shape[0] * 1.2).astype('int64'), 1))
    bloc_num = np.zeros((np.floor(RNNstate.shape[0] * 1.2).astype('int64'), 1))
    blocnum1 = 1

    bloc_num_reward = 0
    for i in range(RNNstate.shape[0] - 1):  # 每一行循环
        states[c] = RNNstate[i, :]
        actions[c] = actionbloctrain[i]
        bloc_num[c] = blocnum1
        if (blocstrain[i + 1] == 1):  # end of trace for this patient
            next_states1 = np.zeros(statesize)
            next_actions1 = -1
            done_flags1 = 1
            blocnum1 = blocnum1 + 1
            bloc_num_reward += 1
            # FIXME: 终止状态奖励 需要自定义
            reward1 = -beat1 * (SCORE[i]) + R3[i]
            bloc_num_reward = 0
        else:
            next_states1 = RNNstate[i + 1, :]
            next_actions1 = actionbloctrain[i + 1]
            done_flags1 = 0
            blocnum1 = blocnum1
            # FIXME: 非终止状态奖励 需要自定义
            reward1 = - beat2 * (SCORE[i + 1] - SCORE[i])
            bloc_num_reward += 1
        next_states[c] = next_states1
        next_actions[c] = next_actions1
        rewards[c] = reward1
        done_flags[c] = done_flags1
        c = c + 1
    #### 因为定义的if是blocstrain[i + 1] == 1，所以最后一行的下一行没数据了，所以要走终止逻辑
    #### 最后一行逻辑
    states[c] = RNNstate[c, :]
    actions[c] = actionbloctrain[c]
    bloc_num[c] = blocnum1
    next_states1 = np.zeros(statesize)
    next_actions1 = -1
    done_flags1 = 1
    blocnum1 = blocnum1 + 1
    bloc_num_reward += 1
    reward1 = -beat1 * (SCORE[c]) + R3[c]
    bloc_num_reward = 0
    next_states[c] = next_states1
    next_actions[c] = next_actions1
    rewards[c] = reward1
    done_flags[c] = done_flags1
    c = c + 1
    ########################### 最后一行逻辑结束

    ### 因为生成了很多空行，所以只把c以前的数据拿出来
    bloc_num[c] = blocnum1
    bloc_num = bloc_num[:c, :]
    states = states[: c, :]
    next_states = next_states[: c, :]
    actions = actions[: c, :]
    next_actions = next_actions[: c, :]
    rewards = rewards[: c, :]
    done_flags = done_flags[: c, :]

    ### 把需要的都变成torch
    bloc_num = np.squeeze(bloc_num)
    actions = np.squeeze(actions)
    rewards = np.squeeze(rewards)
    done_flags = np.squeeze(done_flags)
    batch_size = states.shape[0]
    state = torch.FloatTensor(states).to(device)
    next_state = torch.FloatTensor(next_states).to(device)
    action = torch.LongTensor(actions).to(device)
    next_action = torch.LongTensor(next_actions).to(device)
    reward = torch.FloatTensor(rewards).to(device)
    done = torch.FloatTensor(done_flags).to(device)
    SCORES = torch.LongTensor(SCORE).to(device)
    batchs = (state, next_state, action, next_action, reward, done, bloc_num, SCORES)

    # FIXME: ================ 构建状态&&下一个状态序列表  生成验证集策略轨迹 by rxc=================================
    print('####  验证集生成奖励  ####')
    # FIXME: 第9列是90天死亡，需要修改
    Y_validate = reformat5[validat, outcome_col]

    r_validate = np.array([reward_value, -reward_value]).reshape(1, -1)
    r2_validate = r * (2 * (1 - Y_validate.reshape(-1, 1)) - 1)

    SCORE_validate = reformat5[validat, score_col]  # ***
    R3_validate = r2_validate[:, 0]
    R4_validate = (R3_validate + reward_value) / (2 * reward_value)

    print("生成验证集轨迹")
    validate_matrix = Xvalidat
    print("验证集行数：" + str(validate_matrix.shape[0]))
    statesize_validate = int(validate_matrix.shape[1])
    states_validate = np.zeros((np.floor(validate_matrix.shape[0] * 1.2).astype('int64'), statesize_validate))
    actions_validate = np.zeros((np.floor(validate_matrix.shape[0] * 1.2).astype('int64'), 1), dtype=int)
    next_actions_validate = np.zeros((np.floor(validate_matrix.shape[0] * 1.2).astype('int64'), 1), dtype=int)
    rewards_validate = np.zeros((np.floor(validate_matrix.shape[0] * 1.2).astype('int64'), 1))
    next_states_validate = np.zeros((np.floor(validate_matrix.shape[0] * 1.2).astype('int64'), statesize_validate))
    done_flags_validate = np.zeros((np.floor(validate_matrix.shape[0] * 1.2).astype('int64'), 1))
    index = 0
    for i in range(validate_matrix.shape[0] - 1):  # 每一行循环
        states_validate[index] = validate_matrix[i, :]
        actions_validate[index] = actionblocvalidat[i]
        if (blocsvalidat[i + 1] == 1):  # end of trace for this patient
            next_states_temp = np.zeros(statesize_validate)
            next_actions_temp = -1
            done_flags_temp = 1
            # FIXME: 终止状态奖励 需要自定义
            reward_temp = -beat1 * (SCORE_validate[i]) + R3_validate[i]
        else:
            next_states_temp = validate_matrix[i + 1, :]
            next_actions_temp = actionblocvalidat[i + 1]
            done_flags_temp = 0
            # FIXME: 非终止状态奖励 需要自定义
            reward_temp = - beat2 * (SCORE_validate[i + 1] - SCORE_validate[i])
        next_states_validate[index] = next_states_temp
        next_actions_validate[index] = next_actions_temp
        rewards_validate[index] = reward_temp
        done_flags_validate[index] = done_flags_temp
        index = index + 1

    states_validate[index] = validate_matrix[index, :]
    actions_validate[index] = actionblocvalidat[index]
    next_states_validate[index] = np.zeros(statesize_validate)
    next_actions_validate[index] = -1
    rewards_validate[index] = -beat1 * (SCORE_validate[index]) + R3_validate[index]
    done_flags_validate[index] = 1
    index = index + 1


    states_validate = states_validate[: index, :]
    next_states_validate = next_states_validate[: index, :]
    actions_validate = actions_validate[: index, :]
    next_actions_validate = next_actions_validate[: index, :]
    rewards_validate = rewards_validate[: index, :]
    done_flags_validate = done_flags_validate[: index, :]

    actions_validate = np.squeeze(actions_validate)
    rewards_validate = np.squeeze(rewards_validate)
    done_flags_validate = np.squeeze(done_flags_validate)
    states_validate = torch.FloatTensor(states_validate).to(device)
    next_states_validate = torch.FloatTensor(next_states_validate).to(device)
    actions_validate = torch.LongTensor(actions_validate).to(device)
    next_actions_validate = torch.LongTensor(next_actions_validate).to(device)
    rewards_validate = torch.FloatTensor(rewards_validate).to(device)
    done_flags_validate = torch.FloatTensor(done_flags_validate).to(device)
    SCORE_validate = torch.LongTensor(SCORE_validate).to(device)

    batch_validate = (states_validate, next_states_validate, actions_validate, next_actions_validate, rewards_validate, done_flags_validate)
    # =================训练模型，主循环==================

    model = Dist_DQN(num_actions=nact, state_dim=len(colnorm)+len(collog), lr=lr, gamma=gamma)  # 实例化网络模型
    record_loss_z = []
    record_phys_q = []
    record_agent_q = []
    for epoch in range(num_epoch):
        record = model.train(batchs, epoch)
        record_loss_z.append(record)
        if epoch % 50 == 0:
            torch.save({
                'Q_state_dict': model.Q.state_dict(),
                'Q_target_state_dict': model.Q_target.state_dict(),
            }, 'model\dist_noW{}.pt'.format(epoch))
        record_a = np.array(record_loss_z)
        record_b = np.average(record_a, axis=1)
        # -------------验证集，评估------------------------------

        q_output, agent_actions, phys_actions, Q_value_pro = do_eval(model, batch_validate)

        q_output_len = range(len(q_output))
        agent_q = q_output[:, agent_actions]
        phys_q = q_output[:, phys_actions]

        print('mean agent Q:', torch.mean(agent_q))
        print('mean phys Q:', torch.mean(phys_q))
        record_phys_q.append(torch.mean(phys_q))
        record_agent_q.append(torch.mean(agent_q))

        print('agent_actions：', agent_actions)
        print('phys_actions：', phys_actions)

    # ===========画图=============================
    record_agent_q = np.array([tensor.detach().numpy() for tensor in record_agent_q])
    record_phys_q = np.array([tensor.detach().numpy() for tensor in record_phys_q])

    x_length_list = list(range(len(record_b)))
    plt.figure()
    plt.title('Training')
    plt.xlabel("epoch")
    plt.ylabel("loss")
    plt.plot(x_length_list, record_b)
    plt.show()
    np.save('res/loss.npy', record_b)
    agent_length_list = list(range(len(record_agent_q)))
    plt.figure()
    plt.title('Training')
    plt.xlabel("epoch")
    plt.ylabel("mean Q value")
    plt.plot(agent_length_list, record_agent_q, label='record_agent_q ')
    np.save('res/mean_agent_q.npy', record_agent_q)
    phys_length_list = list(range(len(record_phys_q)))
    np.save('res/mean_phys_q.npy', record_phys_q)

    # =================测试集，评估test set================================================================
    Y_test = reformat5[test, outcome_col]
    SCORE_test = reformat5[test, score_col]
    do_test(model, Xtest, actionbloctest, bloctest, Y_test, SCORE_test, reward_value, beta)

    elapsed = (time.perf_counter() - start)
    print("Time used:", elapsed)
    plt.show()
    # =================内部验证集，评估validate set================================================================
    Y_validat = reformat5[validat, outcome_col]
    SCORE_validat = reformat5[validat, score_col]
    do_inner_test(model, Xvalidat, actionblocvalidat, blocsvalidat, Y_validat, SCORE_validat, reward_value, beta)

    elapsed = (time.perf_counter() - start)
    print("Time used:", elapsed)
    plt.show()
